# Supplementary material for: Differential Impacts of Multimorbidity on COVID-19 Severity across the Socioeconomic Ladder in Hong Kong: A Syndemic Perspective
Source: Int J Environ Res Public Health. 2021 Aug 2;18(15):8168. doi: 10.3390/ijerph18158168 (PMC8346110; doi:10.3390/ijerph18158168)
Supplement: Supplementary file 1 [file ijerph-18-08168-s001.zip]

Archive with 1 entries (1 files):
- ijerph-1273590-supplementary.pdf
